# Supplementary material for: Mechanism of Histone Arginine Methylation Dynamic Change in Cellular Stress
Source: Int J Mol Sci. 2024 Jul 10;25(14):7562. doi: 10.3390/ijms25147562 (PMC11277302; doi:10.3390/ijms25147562)
Supplement: Supplementary file 1 [file ijms-25-07562-s001.zip]

Archive with 1 entries (1 files):
- ijms-3025710-supplementary.pdf
